# Supplementary material for: Multi-Omics Approach to Mitochondrial DNA Damage in Human Muscle Fibers
Source: Int J Mol Sci. 2021 Oct 14;22(20):11080. doi: 10.3390/ijms222011080 (PMC8537949; doi:10.3390/ijms222011080)
Supplement: Supplementary file 1 [file ijms-22-11080-s001.zip › Table S2.xlsx]

## Sheet: For table S2
Supplementary table S2. Transcripts with significantly different expression between COX+ and COX- fibers. Log2 expression. M=male, F=female. Related to Figure 2.
X4286624097_A.AVG_Signal	X4286624097_B.AVG_Signal	X4286624097_C.AVG_Signal	X4286624097_D.AVG_Signal	X4286624097_E.AVG_Signal	X4286624097_F.AVG_Signal	X4286624076_A.AVG_Signal	X4286624076_B.AVG_Signal	X4286624076_C.AVG_Signal	X4286624076_D.AVG_Signal	X4286624076_E.AVG_Signal	X4286624076_F.AVG_Signal	X4286624074_A.AVG_Signal	X4286624074_B.AVG_Signal	X4286624074_C.AVG_Signal	X4286624074_D.AVG_Signal	X4286624074_E.AVG_Signal	X4286624074_F.AVG_Signal	p value	Mean COX+	Mean COX-	COX+/COX- ratio (Log2)	REFSEQ_ID	PROTEIN_PRODUCT	PROBE_SEQUENCE	Uniprot	Protein name
COX-	COX+	COX-	COX+	COX-	COX+	COX-	COX+	COX-	COX+	COX-	COX+	COX-	COX+	COX-	COX+	COX-	COX+
F	F	M	M	F	F	M	M	F	F	F	F	F	F	M	M	M	M
11.033	8.48758	11.144	9.35653	10.9054	8.99868	11.4184	9.56752	10.9761	9.16512	10.3323	8.33404	10.3717	8.87554	10.5451	8.60693	10.5828	8.90177	4.53e-08	8.92152	10.8121	-1.89058	NM_003045.3	NP_003036.1	CTCCCCTTTTTGCTGACAACACTGTGTACATTGACCACTTCCTACCATAC	P30825;Q5JR49;Q5JR50;P30825;Q5JR49;Q5JR50	High affinity cationic amino acid transporter 1;High affinity cationic amino acid transporter 1
9.81725	6.73969	10.7538	8.49893	10.3862	7.80459	10.8194	8.62674	10.4559	8.57447	9.69576	7.12057	9.69576	7.49887	9.37453	7.45816	9.96453	7.55271	6.25e-08	7.76386	10.107	-2.34317	NM_133436.1	NP_597680.1	AATGCCACTGACCCTTCTGCCCGCACGCTGACCCACTACAAGTCAGCTGT	A4D1I8;B4DXZ1;B7ZAA9;C9J057;C9J605;C9JLA3;C9JLN6;C9JM09;C9JT45;D6W5R3;E9PCI3;E9PCX6;F8WEJ5;P08184;P08243;Q15666;Q549T9;Q96HD0	Asparagine synthetase [glutamine-hydrolyzing]
9.04264	8.48465	10.1604	9.15423	10.0415	9.27584	8.80072	8.30437	8.98681	8.10461	8.80901	7.8657	8.57864	7.95444	8.88787	8.15813	9.13962	8.2954	1.15e-06	8.39971	9.1608	-0.761094	NM_005412.4	NP_005403.2	CGCGTCCTCTTTCTTGGGGAAGTTGAGGAGTGCCCTTCAGAGCCAGTAGC	B7Z9F1;E7EQ19;E7EU43;G3V241;G3V2D2;G3V2E4;G3V2W0;G3V2Y1;G3V2Y4;G3V3C6;G3V3Y8;G3V4T0;G3V4W5;G3V4X0;G3V540;G3V5L0;H0YIZ0;O00740;P34897;Q8N1A5;B7Z9F1;E7EQ19;E7EU43;G3V241;G3V2D2;G3V2E4;G3V2W0;G3V2Y1;G3V2Y4;G3V3C6;G3V3Y8;G3V4T0;G3V4W5;G3V4X0;G3V540;G3V5L0;H0YIZ0;O00740;P34897;Q8N1A5;B7Z9F1;E7EQ19;E7EU43;G3V241;G3V2D2;G3V2E4;G3V2W0;G3V2Y1;G3V2Y4;G3V3C6;G3V3Y8;G3V4T0;G3V4W5;G3V4X0;G3V540;G3V5L0;H0YIZ0;…	Serine hydroxymethyltransferase;Serine hydroxymethyltransferase, mitochondrial;Serine hydroxymethyltransferase;Serine hydroxymethyltransferase, mitochondrial;Serine hydroxymethyltransferase;Serine hydroxymethyltransferase, mitochondrial;Serine hydroxymethyltransferase;Serine hydroxymethyltransferase, mitochondrial
10.1604	10.7987	9.6575	10.6742	9.17574	9.85108	8.61693	9.47417	9.75036	10.4833	8.93423	10.2049	9.41908	10.3186	9.82652	10.4438	9.61321	10.5451	2.07e-06	10.3104	9.46155	0.84887	XM_937286.2	XP_942379.2	CCCTCAGTGCTCTCTCCATACTTGGCCCAGGAACCTCTGCACTCTGGGAT	A8MU46;E9PPJ3	Smoothelin-like protein 1
10.1846	10.7473	9.89466	10.6643	10.6992	11.4165	10.1154	10.8234	10.1072	10.6913	9.66973	10.314	11.0417	11.5678	11.4976	11.7368	10.9233	11.4956	3.15e-06	11.0508	10.4593	0.591508	NM_201555.1	NP_963849.1	CAGCTCTGTAACCTCCCGTTGCGTCAAGTCTAAACCAAGATTATGTGACT	A0A0A0MSG2;C9J3S8;E9PKF4;F8WDA8;J3KNW4;Q13229;Q13644;Q14192;Q2I5I4;Q5TM15;Q9P294;U3KQT4;A0A0A0MSG2;C9J3S8;E9PKF4;F8WDA8;J3KNW4;Q13229;Q13644;Q14192;Q2I5I4;Q5TM15;Q9P294;U3KQT4	Four and a half LIM domains protein 2;Four and a half LIM domains protein 2
8.50534	9.08679	7.11596	7.87529	7.73366	8.61693	6.83893	7.40864	7.6099	7.91575	7.27413	7.79635	8.57378	9.16665	7.18002	7.84507	8.4704	9.03218	3.32e-06	8.30485	7.70023	0.604615	NM_014762.3	NP_055577.1	CTTGGATATTACTGAAAGGGAGGGGTGGAGATGGGTGTGGCAGTGTATGG	B7Z817;D3DQ51;H7C4B7;Q15392;Q3LIE7;Q9HBA8	Delta(24)-sterol reductase
12.6955	12.1316	12.8788	11.9876	12.6501	12.0397	13.138	12.4308	12.9354	12.4709	13.1728	12.8451	13.0909	12.4565	12.7098	11.9429	13.1125	12.5932	4.43e-06	12.322	12.9315	-0.60948	NM_001865.2	NP_001856.1	CGGAATCTGCTGGCTCTTCGTCAGATTGGGCAGAGGACGATAAGCACTGC	B2R5E1;D6R9C3;D6RA35;D6RGV5;D6RIE3;H0UI06;H0Y8S6;P14406;Q3MIH5;Q5TF59;Q6FGI2;B2R5E1;D6R9C3;D6RA35;D6RGV5;D6RIE3;H0UI06;H0Y8S6;P14406;Q3MIH5;Q5TF59;Q6FGI2	Cytochrome c oxidase subunit 7A2, mitochondrial;Cytochrome c oxidase subunit 7A2, mitochondrial
9.3571	9.52109	9.09061	9.3285	9.42203	9.69678	8.76284	9.01788	9.10551	9.24558	9.56752	9.74357	9.43897	9.74474	9.03524	9.28409	9.83434	9.98292	4.88e-06	9.50724	9.29046	0.216778	NM_144650.2	NP_653251.2	CCAGGCTCGACTTCAGGGGTCAGTGTTCCTGTCCCAAACCCCACACAGAA	B4DFI7;B4DTJ8;B4DV11;E5RFL4;F2Z2N0;F2Z3D8;F2Z3E5;Q49A19;Q68CI7;Q6P2B6;Q8IWW8;Q96MF9	Hydroxyacid-oxoacid transhydrogenase, mitochondrial
11.4552	12.3155	10.7883	11.5288	11.476	12.4488	11.1979	11.9894	10.8194	11.7891	10.5016	10.9975	11.3332	12.0029	11.968	12.4154	11.8628	12.3601	5.44e-06	11.9831	11.2669	0.716115	NM_005102.2	NP_005093.2	CTGTTGGTGGTGATGGATTTTGTAGCTTGCTGCTTGTTTCACCACTGGTC	A8MQC2;F8W6C0;F8WB37;G3V0F5;H7C0L4;H7C0W1;H7C434;Q5EBN3;Q76LN0;Q7Z674;Q99690;Q9UHY8	Fasciculation and elongation protein zeta-2
9.71264	7.2619	10.2042	8.21155	10.2865	8.01794	9.16092	8.37254	9.54038	7.55007	9.48089	6.61798	8.92639	7.30351	9.21167	7.00528	9.18746	7.5059	7.79e-06	7.53852	9.52345	-1.98493	NM_021158.3	NP_066981.2	CATGGGGCTTCTGACCTGAGCACCAAGGTTGAGGGACAGGATTAGGCAGG	A0A087WTX3;B0QYQ2;J3KR25;Q53GU4;Q53ZW7;Q6I9Y9;Q8TAI6;Q96RU7;Q9H5M8;Q9NUD2;A0A087WTX3;B0QYQ2;J3KR25;Q53GU4;Q53ZW7;Q6I9Y9;Q8TAI6;Q96RU7;Q9H5M8;Q9NUD2	Tribbles homolog 3;Tribbles homolog 3
13.358	13.8441	12.8014	13.3041	13.2756	13.6704	12.633	13.1182	12.7937	13.5728	12.6299	13.3159	13.1078	13.5011	13.1226	13.6006	13.2687	13.558	8.61e-06	13.4984	12.999	0.499385	NM_014476.1	NP_055291.1	CCCCCAGAGGGCTATGACACGGTCACTCTGTATCCCAAAGCTTAAGTCTC	A0A087WYF8;A0A0A0MQY0;B2R866;D6RAF1;O43590;O60439;O60440;Q53GG5;Q8N6Y6;Q9BVP4;A0A087WYF8;A0A0A0MQY0;B2R866;D6RAF1;O43590;O60439;O60440;Q53GG5;Q8N6Y6;Q9BVP4;A0A087WYF8;A0A0A0MQY0;B2R866;D6RAF1;O43590;O60439;O60440;Q53GG5;Q8N6Y6;Q9BVP4	PDZ and LIM domain protein 3;PDZ and LIM domain protein 3;PDZ and LIM domain protein 3
8.12605	7.41071	7.9083	7.33087	8.30927	7.70072	8.69968	7.90527	8.36199	7.41941	8.46518	7.83213	8.319	8.01737	8.32404	7.92212	8.57378	7.99618	1.14e-05	7.72609	8.34303	-0.616943	NM_016391.3	NP_057475.2	GACCAGTGAAGCTGGAGCCAGGGTGTAAGGCAAGGAGGTGCTGTGTGGCT
7.93021	8.77121	7.83213	8.55091	7.50257	8.2905	8.37021	8.62014	8.08801	8.88832	8.28195	9.16512	8.17749	8.74956	7.55543	8.27213	8.78234	9.17115	1.6e-05	8.71989	8.05782	0.662077	NM_020918.3	NP_065969.2	GATCGGAGCTCTTTCCTTTGATAGAGAGAACAGCCCCAATGATCCTGGCT	Q5VW51;Q5VW52;Q86TA3;Q9HCL2;Q5VW51;Q5VW52;Q86TA3;Q9HCL2	Glycerol-3-phosphate acyltransferase 1, mitochondrial;Glycerol-3-phosphate acyltransferase 1, mitochondrial
9.31925	8.41431	10.194	9.13467	9.87054	9.12341	9.82501	9.14176	9.69772	8.92639	9.29004	7.98327	9.03653	8.7326	9.38308	8.60479	9.09877	8.17564	1.76e-05	8.69298	9.52388	-0.830897	NM_004723.2	NP_004714.2	TGGGGGATTTTTCAGTGGAACCCTTGCCCCCAAATGTCGACCAGCCCCCA	D3DVA6;O75142;Q15079;Q5VY92;Q5VY93;Q8TDA3;Q8WUG4;Q92974;Q9H023;V9GY94;V9GYF0;V9GYF5;V9GYG5;V9GYM8;V9GZ14;V9GZ58;D3DVA6;O75142;Q15079;Q5VY92;Q5VY93;Q8TDA3;Q8WUG4;Q92974;Q9H023;V9GY94;V9GYF0;V9GYF5;V9GYG5;V9GYM8;V9GZ14;V9GZ58	Rho guanine nucleotide exchange factor 2;Rho guanine nucleotide exchange factor 2
8.96878	9.23681	8.59644	9.03728	9.31166	9.76473	8.58622	8.88705	8.58622	8.87181	8.55664	9.14552	8.84835	9.25295	8.71545	8.89157	8.89481	9.27171	1.95e-05	9.15105	8.78495	0.366094	NM_016408.2	NP_057492.2	GGACCACTCTGAGGGACTCTTCTGCATATTGCTGACCTGAGAGGATGGCC	A8K7R0;H0Y721;Q5QP46;Q5QP47;Q5QP48;Q675N4;Q675N5;Q96SZ6;Q9BVG6;Q9BWZ5;Q9H859;Q9NZZ9;Q9Y3F0;A8K7R0;H0Y721;Q5QP46;Q5QP47;Q5QP48;Q675N4;Q675N5;Q96SZ6;Q9BVG6;Q9BWZ5;Q9H859;Q9NZZ9;Q9Y3F0;A8K7R0;H0Y721;Q5QP46;Q5QP47;Q5QP48;Q675N4;Q675N5;Q96SZ6;Q9BVG6;Q9BWZ5;Q9H859;Q9NZZ9;Q9Y3F0	CDK5 regulatory subunit-associated protein 1;CDK5 regulatory subunit-associated protein 1;CDK5 regulatory subunit-associated protein 1
9.17867	10.9391	8.74149	9.36129	8.75755	9.44493	9.3159	10.3197	7.09634	8.33136	10.4053	11.2363	8.88988	9.89844	9.2386	10.1163	9.92066	10.8985	2.1e-05	10.0607	9.06048	1.00017	NM_207376.1	NP_997259.1	GGAGGCTGTTGTTGCCCAGCCAGGGCCGCTGCATTTTGACAACATTTCCA
10.6451	10.3871	11.0156	10.4111	11.6508	11.0655	11.7477	10.9085	11.1891	10.3999	11.383	10.832	11.1329	10.5105	11.3332	10.3612	10.6229	10.176	2.15e-05	10.5613	11.1912	-0.629856	NM_001152.1	NP_001143.1	CAAGGGTGCATGGTCCAATGTTCTCAGAGGCATGGGTGGTGCTTTTGTGC	B2RCV1;O43350;P05141;B2RCV1;O43350;P05141	ADP/ATP translocase 2;ADP/ATP translocase 2, N-terminally processed;ADP/ATP translocase 2;ADP/ATP translocase 2, N-terminally processed
12.4512	13.0704	12.3235	12.8583	12.3496	13.0602	12.5708	12.8788	12.0264	12.5469	11.5816	12.0795	12.2415	12.8952	13.0206	13.1692	12.7749	13.3159	2.53e-05	12.8749	12.3711	0.503809	NM_005102.2	NP_005093.2	AGTGTGTGTCCTCTGAGGTGCTTGAGAAAGTGTACACTGCAGAACTGCCC	A8MQC2;F8W6C0;F8WB37;G3V0F5;H7C0L4;H7C0W1;H7C434;Q5EBN3;Q76LN0;Q7Z674;Q99690;Q9UHY8	Fasciculation and elongation protein zeta-2
6.74222	6.4721	7.38814	7.22916	7.1379	6.68978	7.70154	7.40813	7.93615	7.74855	8.06736	7.70112	6.67433	6.46282	8.24106	7.81082	7.96253	7.58336	2.59e-05	7.23398	7.53903	-0.305044	NM_024610.4	NP_078886.2	GTCCCAAGTATTTCCAGCAGGAAGTAATGTCTTCCTCAGCCTCAACCAGG	Q6P476;Q8N8J4;Q8NHH6;Q8WWF0;Q96EW2	HSPB1-associated protein 1
9.44493	9.92192	9.42611	10.0558	10.1299	10.392	8.98681	9.76098	9.071	9.49853	9.52109	9.78817	9.48448	9.93973	8.95363	9.53636	9.71027	10.1043	2.75e-05	9.88864	9.41424	0.474401	NM_006590.2	NP_006581.2	CCCACTTGCCTGGGATGGCCCCACACTGTCACTCAGCTGTTCTTTGATCA	A0A087WW31;A0A087X1B2;A8K086;B3KM40;B4DHT4;B9A018;C9J0X5;C9JIU2;D6W5L4;F8WC91;G5E9H0;Q53GS9;Q6NX47;Q96RK9;Q9BV89;Q9H381;Q9P050;Q9Y310;A0A087WW31;A0A087X1B2;A8K086;B3KM40;B4DHT4;B9A018;C9J0X5;C9JIU2;D6W5L4;F8WC91;G5E9H0;Q53GS9;Q6NX47;Q96RK9;Q9BV89;Q9H381;Q9P050;Q9Y310;A0A087WW31;A0A087X1B2;A8K086;B3KM40;B4DHT4;B9A018;C9J0X5;C9JIU2;D6W5L4;F8WC91;G5E9H0;Q53GS9;Q6NX47;Q96RK9;Q9BV89;Q9H381;Q9P050;Q9Y3…	U4/U6.U5 tri-snRNP-associated protein 2;U4/U6.U5 tri-snRNP-associated protein 2;U4/U6.U5 tri-snRNP-associated protein 2
10.9157	9.42807	11.844	10.7538	10.5008	9.01609	11.7659	10.4155	11.4707	9.81725	9.89243	7.14956	10.7398	9.1945	10.9942	8.57378	10.0885	9.10211	2.87e-05	9.2723	10.9124	-1.64015	NM_032621.2	NP_116010.1	AGGGAGACCCCTGCTTCCTAAACTTACACATTTGTGGTGTACCTTTGTCG	B2R574;D3DXA2;F5H7H5;Q5JVV9;Q9BXY8;X6RDN0	Protein BEX2
9.1161	7.3039	9.89121	8.53243	8.7487	7.44622	11.5057	9.89335	9.5453	8.64839	9.90857	7.91472	9.72875	8.64961	10.158	7.41449	9.32764	8.03951	3.1e-05	8.20474	9.76999	-1.56526	NM_015225.1	NP_056040.1	CTCTCTAAGACATTCTCTGAGGTGTGTGAGGAAGTCACTACTCCTAGCCT
6.90919	7.70694	6.02343	6.7497	7.1165	8.08846	6.17191	6.61408	6.07985	6.74725	6.38836	7.05921	6.79412	7.20629	6.28499	6.99208	6.68911	6.91429	3.41e-05	7.11981	6.49527	0.624538	NM_003003.2	NP_002994.2	TTCCCCGGGTGGACGACGTGCTTGCGTCCCTGCAGGTCTCTTCGCACAAG	A8K4E8;B4DDI5;D5G3K1;D5G3K4;K7EIJ7;K7EJ08;K7EJJ2;K7ELM0;K7ELU0;K7EPE4;K7EQK4;K7ERB3;K7ESI4;Q92503;Q99780;A8K4E8;B4DDI5;D5G3K1;D5G3K4;K7EIJ7;K7EJ08;K7EJJ2;K7ELM0;K7ELU0;K7EPE4;K7EQK4;K7ERB3;K7ESI4;Q92503;Q99780;A8K4E8;B4DDI5;D5G3K1;D5G3K4;K7EIJ7;K7EJ08;K7EJJ2;K7ELM0;K7ELU0;K7EPE4;K7EQK4;K7ERB3;K7ESI4;Q92503;Q99780	SEC14-like protein 1;SEC14-like protein 1;SEC14-like protein 1
10.5674	11.5146	10.0625	10.961	10.5133	11.4476	10.2198	10.4348	10.0164	11.0669	10.7352	11.5268	10.2165	10.6177	10.0143	11.0513	10.6526	11.539	3.63e-05	11.1288	10.3331	0.795741	NM_001011516.1	NP_001011516.1	ACTGGAACAACTCAGTCTCGCTCTTTCCGAATCCTTGCCCAGATCACTGG	A0A0A0MSP3;A0A0D9SFR4;A0A0D9SFW3;A8K6F9;D6RAA1;D6RB78;D6RGG6;E9PBF5;H0Y8Y3;H0Y929;H0YBI4;O60705;Q56VN4;Q5UW38;Q8WVK0;Q96HC4;A0A0A0MSP3;A0A0D9SFR4;A0A0D9SFW3;A8K6F9;D6RAA1;D6RB78;D6RGG6;E9PBF5;H0Y8Y3;H0Y929;H0YBI4;O60705;Q56VN4;Q5UW38;Q8WVK0;Q96HC4	PDZ and LIM domain protein 5;PDZ and LIM domain protein 5
8.06905	7.64418	8.5385	7.88565	8.42419	8.04777	9.03218	8.26508	8.85104	8.4834	8.54256	8.03662	8.33732	8.05585	7.75582	7.47821	8.27525	7.59949	4.23e-05	7.94403	8.4251	-0.481072	NM_018326.2	NP_060796.1	TTGAATACTTATTGTTTGGCAGGTCATCCACACACTTCTGCCCCCACTGC	C9IZQ3;G5E9W9;Q9NUV9	GTPase IMAP family member 4
9.44391	8.49201	9.82214	9.03653	9.36225	8.43356	9.92192	9.53446	9.24471	8.28561	7.98553	6.80737	9.08274	8.73117	9.69353	8.29374	8.43566	7.40475	5.18e-05	8.33547	9.22138	-0.885911	NM_000389.2	NP_000380.1	GTCCTGGTTCCCGTTTCTCCACCTAGACTGTAAACCTCTCGAGGGCAGGG	P38936;Q14010;Q6FI05;Q9BUT4;P38936;Q14010;Q6FI05;Q9BUT4	Cyclin-dependent kinase inhibitor 1;Cyclin-dependent kinase inhibitor 1
10.8286	9.55353	11.5816	10.2272	11.3118	10.5606	11.6508	10.4545	11.846	11.2344	11.7256	11.2834	11.0669	10.3984	11.4803	10.9085	11.2593	10.3338	5.53e-05	10.5505	11.4168	-0.866303	NM_015393.2	NP_056208.2	GCCCTTCATCTTGCTTGCAAGTGTGCATGGTTCAATCCCTCACATCCAGG
11.6818	11.1997	11.4371	11.1137	11.2168	10.8915	12.1422	11.6795	12.0244	11.6818	11.3183	10.9987	11.9734	11.5999	11.6278	11.5342	11.7351	11.5678	5.64e-05	11.363	11.6841	-0.321126	NM_004730.1	NP_004721.1	GAGGGGGTGAAAACCGTAGCCTTTGCATTCTCTATAGCCTCTGCAGAGAG	B2R6B4;B7Z7P8;D3DQC1;D6RCB3;D6RJE8;I3L492;P46055;P62495;Q5M7Z7;Q96CG1;B2R6B4;B7Z7P8;D3DQC1;D6RCB3;D6RJE8;I3L492;P46055;P62495;Q5M7Z7;Q96CG1	Eukaryotic peptide chain release factor subunit 1;Eukaryotic peptide chain release factor subunit 1
9.72768	7.67788	9.74025	8.75371	10.052	7.71454	8.3918	8.06772	9.04097	7.4984	8.63861	6.97314	8.32179	6.33464	8.9384	7.55822	8.69566	6.97264	5.86e-05	7.50565	9.06079	-1.55514	NM_006623.2	NP_006614.2	CCACATTCTTGGGCTGAACGCGGGCCTCTGACACTGCTTACACTGCACTC	B2RD08;O43175;Q5SZU1;Q5SZU3;Q9BQ01	D-3-phosphoglycerate dehydrogenase
8.79692	9.30216	8.0896	9.00303	8.03951	9.31507	8.76724	9.56917	8.86738	9.28296	8.38761	8.98912	9.20247	9.63353	8.87066	9.47315	9.11784	9.83893	6.06e-05	9.37857	8.68214	0.696432	NM_016300.4	NP_057384.2	CACGTTAGCTGGTTAATGGTGCATATTTCTGTCATGTCTGCTAGGTATGC
9.03144	8.23837	9.64294	8.74568	10.158	9.28686	10.0478	8.72552	9.28409	8.83749	8.64766	7.60212	8.93277	8.07308	8.40628	8.1685	9.27488	8.14841	6.11e-05	8.42512	9.26954	-0.844424	NM_001040409.1	NP_001035499.1	GTATCATGCAGGGTCCTGTGATCTAGCCAGGAGCAGCCATTAACCTAGTG	B8ZZU9;B9A062;F8WF06;F8WF89;P13995;Q53G90;Q53GV5;Q53S36;Q7Z650	Bifunctional methylenetetrahydrofolate dehydrogenase/cyclohydrolase, mitochondrial;Methenyltetrahydrofolate cyclohydrolase;NAD-dependent methylenetetrahydrofolate dehydrogenase
7.12461	6.43923	7.79672	7.18353	8.2301	6.50146	7.39666	6.5712	7.73053	6.67788	7.34843	6.62552	7.39445	6.14575	7.02318	6.25047	7.00091	6.3315	6.22e-05	6.52517	7.44951	-0.924337	NM_004563.2	NP_004554.2	CCCCAAGGACTTCTGGGAACAGGAGGTTCGTGACATTCGGAGCTACCTGA	A0A0A0MS74;B4DW73;H0YKC4;H0YM31;H0YMA5;H0YML5;H0YMU6;H0YMY3;H0YNG4;H0YNH9;O43253;Q16822;Q86U01;Q9BV62;A0A0A0MS74;B4DW73;H0YKC4;H0YM31;H0YMA5;H0YML5;H0YMU6;H0YMY3;H0YNG4;H0YNH9;O43253;Q16822;Q86U01;Q9BV62	Phosphoenolpyruvate carboxykinase [GTP], mitochondrial;Phosphoenolpyruvate carboxykinase [GTP], mitochondrial
8.61332	9.37453	8.70458	8.96255	8.40571	9.0094	9.16943	9.48089	8.89111	9.3285	9.12773	9.62161	9.17049	9.57943	8.60971	9.36588	8.82635	9.12226	6.4e-05	9.31612	8.83538	0.480736	NM_005358.4	NP_005349.3	CAGTTCTTTTGCCTTGTTCTCTGCCTGATGTGTATGCAGAGGCAGCCCTC	A0A0A0MTE2;E9PJ10;E9PK58;E9PLH4;E9PLU6;E9PMJ6;E9PMP7;E9PMS6;E9PMT2;E9PRE3;E9PRJ0;F8WD26;H0Y424;H0YDG6;H0YDQ3;H0YE95;J3KP06;O15462;O95346;Q5TBK6;Q8WWI1;Q9UKC1;Q9UQM5;Q9Y6A7;U3KQE6;A0A0A0MTE2;E9PJ10;E9PK58;E9PLH4;E9PLU6;E9PMJ6;E9PMP7;E9PMS6;E9PMT2;E9PRE3;E9PRJ0;F8WD26;H0Y424;H0YDG6;H0YDQ3;H0YE95;J3KP06;O15462;O95346;Q5TBK6;Q8WWI1;Q9UKC1;Q9UQM5;Q9Y6A7;U3KQE6;A0A0A0MTE2;E9PJ10;E9PK58;E9PLH4;E9PLU6;E9…	LIM domain only protein 7;LIM domain only protein 7;LIM domain only protein 7;LIM domain only protein 7;LIM domain only protein 7
6.90771	6.25362	6.93982	6.53539	6.86322	6.73648	7.20479	6.76749	7.2972	6.85173	6.95129	6.46405	6.78744	6.49933	6.75606	6.49636	6.65013	6.34754	7.55e-05	6.55022	6.92863	-0.378408	NM_152267.2	NP_689480.2	TAAGTAAGGCAGGAGAGCTGACTTGGGACTCCTGGCTCGGCCCCAACAGG	A8K5C1;A9X3T8;A9X3U0;Q8N900;Q96GF1;A8K5C1;A9X3T8;A9X3U0;Q8N900;Q96GF1;A8K5C1;A9X3T8;A9X3U0;Q8N900;Q96GF1	E3 ubiquitin-protein ligase RNF185;E3 ubiquitin-protein ligase RNF185;E3 ubiquitin-protein ligase RNF185
11.7699	12.797	11.6216	12.1697	12.2475	12.8155	11.446	11.8029	11.2769	12.126	12.0113	12.438	11.3204	12.042	10.8791	11.4068	11.6592	11.9385	7.75e-05	12.1707	11.5813	0.589404	NM_018407.4	NP_060877.3	CTGACTGTTCTTGTGGATCTTGTGTCCAGGGACATGGGGTGACATGCCTC	H0YBN1;Q3ZCV5;Q7L909;Q86VH8;Q86VI4;Q9H060	Lysosomal-associated transmembrane protein 4B
8.79271	9.21643	8.89054	9.36049	9.41067	10.5091	9.20971	9.84946	9.19976	9.71525	9.60131	10.0885	8.66398	9.14978	8.55466	8.84072	8.86124	9.48246	7.9e-05	9.57913	9.02051	0.558618	NM_001037163.1	NP_001032240.1	CCCCTTTCCTTCCACTTGAAATGCAATTTAGACAGAGGCCCTGTGGTGAA
8.64039	7.94981	9.30626	8.13788	8.96255	7.28201	8.31675	7.61554	9.30777	7.9037	8.39969	8.06359	8.62508	7.50743	8.32291	7.053	8.62508	7.82208	8.38e-05	7.70389	8.72294	-1.01905	NM_144589.2	NP_653190.2	AACCTCCGAAAGGGGACGTGGCGGCCGAGTGTGTGCGAAACCTAAACGAA	Q86VU5;Q8TE79;R4GNF4	Catechol O-methyltransferase domain-containing protein 1
8.04069	7.41417	7.71454	7.40569	8.18804	7.46232	8.10738	7.73594	8.2611	7.63629	7.6293	7.47248	7.60002	7.09138	7.58939	7.18684	7.7003	7.38951	8.73e-05	7.42162	7.87009	-0.448461	NM_153208.1	NP_694940.1	CCGACCCTCAAGGCAGATCCGAAAGCCTAGTAGTTAGTTGCACTGGGTTG	B2RDU0;H3BPX0;H3BRX5;H3BU74;H3BV97;I3L193;O43327;Q8N0W5;Q8NFF4	IQ domain-containing protein K
7.59219	6.96931	7.52601	6.58315	8.73752	8.28071	7.73698	7.09825	7.8591	7.51095	8.29587	7.87369	7.95107	7.36169	7.30203	7.03071	7.074	6.77415	9.18e-05	7.27585	7.78608	-0.510238	NM_032321.1	NP_115697.1	GCACACCGCCTGTCTCAGGATATCTTGTGTGATGCCTTGCAGCAATGGGC
7.93506	7.36702	8.28882	8.20747	8.6508	8.19364	8.79526	8.19048	8.53431	8.12368	9.17495	8.58064	8.02592	7.40156	8.17029	7.33747	8.50582	7.64535	9.21e-05	7.89415	8.45347	-0.559324	NM_139265.2	NP_644670.1	TCAATCAAATCCTGTCCTAGTGTGTGCAGTGTCTTCGGCCCTGTGGACAC	A0A087WUA5;Q9H223;Q9HAR1;Q9NZN2;A0A087WUA5;Q9H223;Q9HAR1;Q9NZN2	EH domain-containing protein 4;EH domain-containing protein 4
9.49495	10.3942	9.49127	10.3207	10.1732	11.215	9.20789	9.74733	9.51362	10.1668	8.95763	9.98801	10.2855	11.0224	10.9498	11.0317	10.428	11.0061	9.6e-05	10.5436	9.83354	0.710033	NM_201557.2	NP_963851.2	CACCCAGGCAATCTTGCCTTCTGGTTTCTTCCAGCCACATTGAGACTTTC	A0A0A0MSG2;C9J3S8;E9PKF4;F8WDA8;J3KNW4;Q13229;Q13644;Q14192;Q2I5I4;Q5TM15;Q9P294;U3KQT4;A0A0A0MSG2;C9J3S8;E9PKF4;F8WDA8;J3KNW4;Q13229;Q13644;Q14192;Q2I5I4;Q5TM15;Q9P294;U3KQT4	Four and a half LIM domains protein 2;Four and a half LIM domains protein 2
8.13905	8.37725	8.12996	8.53376	8.69886	9.12671	8.34602	8.61079	8.2905	8.71668	8.00283	8.5644	7.91517	8.51893	7.93447	8.81798	8.21905	8.59644	0.000102503	8.65144	8.18621	0.465224	NM_032847.1	NP_116236.1	TCACCCAGAGGTGAAGTGTGTTGGCTCCGTAGCCCTGACTGCCTTGGTGA	Q53HC1;Q96K31	Uncharacterized protein C8orf76
8.93423	8.45138	9.28686	8.70969	8.62927	8.45954	10.0861	9.46713	9.88623	9.66044	9.71741	9.23757	9.18381	8.75755	9.74549	9.28296	8.90487	8.73583	0.00010803	8.97356	9.37492	-0.401357	NM_018080.2	NP_060550.2	GGCCCTGAAGAATTTGCAGAGGGGTTAGTGATTGGAGTGAGAAGCCTCTT	Q6ISR4;Q702P2;Q702P3;Q709C8;Q709C9;Q9NXN8;Q9P2C6	Vacuolar protein sorting-associated protein 13C
8.31125	8.83163	8.34237	8.5182	8.32954	8.47443	8.50989	8.95303	8.09672	8.73195	8.48234	8.81142	8.4694	9.06168	8.2129	8.65924	8.78038	9.42038	0.000108607	8.82911	8.39275	0.436353	NM_138357.1	NP_612366.1	CTTCTCCCTCCACCACCCCCAGTCGTCAGCTCCTTCCCTCATTTATTTTT
7.21263	7.50459	7.28176	7.41726	7.91018	8.33675	6.63424	7.33951	6.5627	6.94336	6.83271	7.27825	7.21699	7.5813	7.71788	8.39019	7.54202	7.86944	0.000114423	7.62896	7.21235	0.416614	NM_005276.2	NP_005267.2	ATGCTAAAACCCTGTTACTCTCCAATGAACCAGGGAGGCGGGCTCCTCTC	F8VSE8;F8W1L5;P21695;Q8N1B0;F8VSE8;F8W1L5;P21695;Q8N1B0	Glycerol-3-phosphate dehydrogenase [NAD(+)], cytoplasmic;Glycerol-3-phosphate dehydrogenase [NAD(+)], cytoplasmic
13.1348	13.8304	13.1125	13.7773	12.836	13.3822	13.5881	13.8717	13.0812	13.7181	13.7181	13.8717	13.0516	13.806	12.4877	12.8914	12.8867	13.806	0.000116236	13.6617	13.0996	0.562013	NM_001103.1	NP_001094.1	GTGCGGTGTGTGTTCACCCCTGGGATTGGACAGTGTATCCTAACAAGTCC	B1ANE4;B2RCS5;F6THM6;P35609;Q86TF4;Q86TI8;B1ANE4;B2RCS5;F6THM6;P35609;Q86TF4;Q86TI8	Alpha-actinin-2;Alpha-actinin-2
10.807	12.0584	10.9548	11.4661	11.0513	11.8029	10.3826	10.8768	10.4884	11.9816	10.2907	11.5307	10.7924	11.4229	10.4011	11.3673	11.2071	11.7256	0.000121633	11.5814	10.7084	0.872983	NM_020647.2	NP_065698.1	CTCACTGCCCCTCCCAAACCCTATAGCTCCTTACGCTGGGAAAGCTGGTT	B2RTZ0;E5RHU9;Q9HDC5;B2RTZ0;E5RHU9;Q9HDC5	Junctophilin-1;Junctophilin-1
12.913	13.7825	13.2045	13.7941	12.6928	13.6078	12.7937	13.6878	12.9899	13.4129	13.4765	13.7941	13.4129	13.8787	13.5667	13.8357	13.5508	14.0276	0.000124445	13.7579	13.1779	0.580052	NM_138284.1	NP_612141.1	CTGCAGAGATCAATCTGGAGGCTTCTGTTTCTGCATTCTGCCACGAGAGC	A0A087WW17;A0A087WWZ4;B1AM69;Q8TAD2	Interleukin-17D
10.0492	8.91848	10.0407	8.62014	10.5488	8.57492	10.6075	9.95415	9.27741	8.15514	10.7754	9.03886	11.1357	8.88832	10.4348	7.68363	9.67761	8.77861	0.000139647	8.7347	10.283	-1.5483	NM_170678.2	NP_733778.1	GGAGATGGAGGCCAACGGTGTGGAAGTGGTCTACCTGGACGGCATGAAGT
11.6315	10.9358	12.4809	10.9726	11.9063	11.0347	11.6738	10.9793	11.5545	10.6377	11.2531	11.1534	11.181	10.3862	11.3424	10.3584	11.2092	10.3871	0.000144417	10.7606	11.5814	-0.820822	NM_018357.2	NP_060827.2	CAGTGACTGAGCTGTCCTCGATAGGCCATGCAAGGGCTTCCTGAGAGTTC	H0YMC6;K7EPD2;Q5XKE4;Q8N3N2;Q9BRS8;Q9NUR0	La-related protein 6
12.4225	12.9029	12.2787	13.1315	12.8867	13.9207	12.1031	12.5129	12.1723	12.6906	12.3926	12.713	12.1595	12.5559	12.2672	12.6006	12.2142	12.9194	0.000145035	12.8831	12.3219	0.561187	NM_013353.1	NP_037485.1	CCCTCTATTGTCCGCTTTGGCTACCACTTTACACAGCAGGGGCCACGAGC	B7Z6N9;K7EQW4;K7ES04;Q5JR82;Q5JR83;Q8WVL3;Q9NZQ9;Q9UKH2	Tropomodulin-4
12.3763	13.3041	12.3706	12.8014	12.0993	13.056	12.5177	13.3216	12.5708	13.0018	12.6464	13.2847	12.676	13.1315	12.406	12.5638	12.4924	13.0167	0.000147825	13.0535	12.4617	0.591797	NM_003174.3	NP_003165.2	GTTTCCTGCAGCATTAGGTATGACTTGTTCTGAGTACTGCTTCCGGTGCT	D3DRW9;M1J557;O60611;O60612;O95425;Q5VZK5;Q5VZK6;Q9H1R7;D3DRW9;M1J557;O60611;O60612;O95425;Q5VZK5;Q5VZK6;Q9H1R7	Supervillin;Supervillin
8.51738	7.87465	8.79112	7.7201	7.39329	7.04512	8.53992	7.74946	8.69886	7.14177	8.12539	7.29641	7.30587	6.84703	7.6734	6.5674	7.66543	7.01809	0.00015443	7.25111	8.07896	-0.827849	NM_022742.3	NP_073579.3	CAGGCTGAAAAGGCTTGTGGGGAGCGGCTGACTTCCATCTCCTGCCTTGT	A4D1K1;A7MCY7;A8MYA7;C9IYI5;C9J884;C9JAD8;C9JE17;C9JU31;H0Y876;H7C4R2;Q6ZVK7;Q96JN2;Q9H8M3;Q9UFE1	Coiled-coil domain-containing protein 136
6.80411	6.00928	7.55076	6.38594	7.29772	6.71921	6.87342	6.65335	7.21806	6.18837	7.17833	5.9534	6.78034	6.25536	6.65565	6.09981	6.81315	6.24286	0.000170487	6.27862	7.01906	-0.740439	NM_004864.1	NP_004855.1	CCGGGGTGTCGCTCCAGACCTATGATGACTTGTTAGCCAAAGACTGCCAC	A0A0A0MTT8;O14629;P78360;Q99988;Q9BWA0;Q9NRT0	Growth/differentiation factor 15
7.54496	6.16199	7.65244	6.61495	7.56705	7.12096	8.34665	7.02492	8.84646	6.88593	7.72487	6.27651	6.92297	6.01109	7.20755	6.20564	7.00009	6.6319	0.000172787	6.54821	7.64589	-1.09768	NM_003714.2	NP_003705.1	GTGGCCACTTCCTAAGGAGGAACAACCCCGTCTGATCTCAGAATTGGCAC	E5RG57;H0YB13;O76061;E5RG57;H0YB13;O76061	Stanniocalcin-2;Stanniocalcin-2
8.29015	9.12525	9.07616	9.35482	9.01963	9.84688	9.5	9.68589	8.79526	9.14671	8.79112	9.55513	8.34439	8.8498	8.20335	8.62846	8.04599	8.60086	0.000176627	9.19931	8.67401	0.525305	NM_033389.2	NP_203747.2	GTCCAGAAGACTCTCCTCTGACTGTTACCTTTGCCCCAAGCCACCCCAAA	F5H527;J3KSP5;J3KSQ9;K7EKN7;K7EP00;K7EQZ0;Q76I76;Q8TDB5;Q8WYL1;Q8WYL2;Q96F40;Q96H36;Q9C0D8;F5H527;J3KSP5;J3KSQ9;K7EKN7;K7EP00;K7EQZ0;Q76I76;Q8TDB5;Q8WYL1;Q8WYL2;Q96F40;Q96H36;Q9C0D8;F5H527;J3KSP5;J3KSQ9;K7EKN7;K7EP00;K7EQZ0;Q76I76;Q8TDB5;Q8WYL1;Q8WYL2;Q96F40;Q96H36;Q9C0D8	Protein phosphatase Slingshot homolog 2;Protein phosphatase Slingshot homolog 2;Protein phosphatase Slingshot homolog 2
9.16028	8.56386	9.60263	8.83818	9.25071	8.44324	9.21044	8.84751	8.21905	7.51163	10.1857	8.57447	9.12134	8.61174	9.52991	8.81892	8.78889	7.97979	0.000178962	8.46548	9.22988	-0.764401	NM_018022.1	NP_060492.1	CTACGCTGGAGTCCTGAACTGTGGGTAGAAAACACGACCTGGCTTTGTAG	A8K819;B1AP03;Q9BSA0;Q9NW97;A8K819;B1AP03;Q9BSA0;Q9NW97;A8K819;B1AP03;Q9BSA0;Q9NW97	Transmembrane protein 51;Transmembrane protein 51;Transmembrane protein 51
13.8304	13.6756	13.9386	13.7344	14.0332	13.7773	13.6162	13.4898	14.0444	13.6006	13.8671	13.6878	14.1831	13.7344	13.7999	13.3703	14.0015	13.6162	0.000179059	13.6318	13.9238	-0.291997	NM_033301.1	NP_150644.1	GCTGGAGGTGGCCGAATTGACAAACCCATCTTGAAGGCTGGCCGGGCGTA	A8K094;D3DWN2;E9PKU4;E9PKZ0;E9PP36;G3V1A1;H0YF23;P25120;P62917;Q567Q7;Q969V7;Q9BWQ9	60S ribosomal protein L8
8.92848	8.80464	8.882	8.24833	9.16092	8.69825	9.27045	9.01609	8.80379	8.51738	9.80807	9.24125	8.82274	8.37674	8.52599	7.89485	8.81641	8.57492	0.00018224	8.59694	9.0021	-0.405155	NM_005932.1	NP_005923.1	TCCAGAGCGGTCGCCTCCATGGTTTGGAAGGAGTGTTTTCTACAGGATCC	Q5JV15;Q5T9Q9;Q96G65;Q99797	Mitochondrial intermediate peptidase
6.56873	7.14799	6.83955	7.23702	6.17694	6.62611	6.67146	7.23149	6.76116	7.94445	7.7378	7.92121	7.08684	7.69091	6.7899	7.49301	7.33423	7.95538	0.000190698	7.47195	6.88518	0.586772	NM_018557.2	NP_061027.2	GGAGAGTCGAAATGCTGTGCCAGTTGCTCTGGTATTCAGGTTTCTCTGGG	A0A087WUR9;E7ERG8;H0Y7T7;H7C0A8;Q8WY29;Q8WY30;Q8WY31;Q9NZR2	Low-density lipoprotein receptor-related protein 1B
9.90707	10.0861	9.99009	10.5091	9.67656	9.79937	10.7693	11.1184	10.6377	11.2944	10.4607	11.0347	10.5493	10.8098	10.8465	11.2572	10.5173	11.0397	0.000191286	10.7721	10.3727	0.399348	NM_033632.2	NP_361014.1	GGTTTGCCTCATTCTCCAAGAGCCACAACTCAAGCTGAACTGTGAAAGTG	B7Z2C8;B7ZLP9;Q68DR0;Q969H0;Q96A16;Q96LE0;Q96RI2;Q9NUX6;S4R3N3;S4R3U4;B7Z2C8;B7ZLP9;Q68DR0;Q969H0;Q96A16;Q96LE0;Q96RI2;Q9NUX6;S4R3N3;S4R3U4;B7Z2C8;B7ZLP9;Q68DR0;Q969H0;Q96A16;Q96LE0;Q96RI2;Q9NUX6;S4R3N3;S4R3U4	F-box/WD repeat-containing protein 7;F-box/WD repeat-containing protein 7;F-box/WD repeat-containing protein 7
11.4518	11.1077	11.84	11.1891	11.6126	10.9874	12.6532	11.75	12.538	12.1865	11.7562	11.4733	12.1651	11.6994	11.6021	11.4211	12.5732	11.8726	0.000204733	11.5208	12.0213	-0.50056	NM_001010.2	NP_001001.2	CCTGGGCCCCAAAAGAGCTAGCAGAATCCGCAAACTTTTCAATCTCTCTA	A2A3R5;A2A3R7;P08227;P10660;P62753;Q4VBY7;Q8N6Z7;A2A3R5;A2A3R7;P08227;P10660;P62753;Q4VBY7;Q8N6Z7	40S ribosomal protein S6;40S ribosomal protein S6
6.84895	7.6946	6.74162	7.17677	7.11316	7.67672	6.76834	7.26084	6.70665	6.9996	7.00245	7.14891	7.24697	7.47129	6.92217	7.54791	6.91323	7.42216	0.0002123	7.37765	6.91817	0.459475	NM_012102.3	NP_036234.3	GCGCTGAGATTCTTCCATCTAAAAAACCCTCGACCCGAAACCCTCACCAG	A0A075B770;B1AKN3;D6RA28;H0Y975;H7BYW9;K7EIE3;K7EIQ4;K7EJQ1;O43393;O75046;O75359;Q5VXL9;Q6P6B9;Q9P2R6;Q9Y2W4	Arginine-glutamic acid dipeptide repeats protein
11.5362	11.184	11.7161	11.0116	10.7223	9.73238	11.2324	10.3109	10.7132	10.5674	10.5606	10.0013	10.7442	10.3014	11.2071	10.1391	11.1587	10.2806	0.000218599	10.3921	11.0656	-0.673559	NM_003768.2	NP_003759.1	ACCTGCCCACCCACTCCTTATATTGCTGTGAGATTGCCCCTATCTTGTGC	B1AKZ3;B1AKZ5;O00511;Q15121;B1AKZ3;B1AKZ5;O00511;Q15121;B1AKZ3;B1AKZ5;O00511;Q15121	Astrocytic phosphoprotein PEA-15;Astrocytic phosphoprotein PEA-15;Astrocytic phosphoprotein PEA-15
11.2204	11.4354	11.8926	12.2644	11.5171	11.591	10.8768	11.2092	11.2593	11.7279	11.27	11.4518	11.2531	11.7279	12.4512	12.6928	11.4939	11.7082	0.000222518	11.7565	11.4705	0.286011	NM_003666.2	NP_003657.1	CTGGAGTTTGAGACCAGCCTGAGCAACATGGTGAGACCCCATCTCTACAA	O15298;Q5T531;Q5T532;Q5T533;Q5T534;Q9GZX4;Q9H2G9	Golgin-45
8.02041	8.19749	7.35099	7.68449	7.82485	8.26269	8.23716	8.33904	8.03445	8.30114	7.97176	8.09904	8.35968	8.63489	8.11762	8.47581	8.34805	8.48758	0.000226933	8.2758	8.02944	0.246358	NM_003592.2	NP_003583.2	CGCCATTTACCCTAATTTAAGAACAGCGGGGACTGACCCTCCGTGCCGAG	A0A0C4DGX4;D3DWG3;O60719;Q08AL6;Q13616;Q8IYW1;A0A0C4DGX4;D3DWG3;O60719;Q08AL6;Q13616;Q8IYW1	Cullin-1;Cullin-1
12.1865	11.6021	12.0636	11.8543	12.1422	11.701	11.8905	11.4634	11.9816	11.3505	12.3131	11.9576	12.2053	12.0993	11.5678	11.3312	12.1998	11.9008	0.000227544	11.6956	12.0611	-0.365579	NM_197964.2	NP_932068.1	TCTCAAGTTGCCCCATCAGCCTGGAGGGAAGGGCTGGGAGCCATGAACAT
10.3422	9.69894	10.067	9.30022	10.0617	9.26183	9.84207	9.72558	9.72656	8.44733	9.92192	9.4505	9.783	8.99956	9.98714	9.21933	9.7319	9.30216	0.000234795	9.26727	9.94037	-0.673102	NM_001014438.1	NP_001014438.1	GGTGCGGTTTGAAGACCACGAAGGACTGCCCACAGTGGTGAAACTGGTAG	B4DKY1;C9JLN0;E9PLP0;E9PPK8;E9PRS8;P49589;Q53XI8;Q5HYE4;Q9HD24;Q9HD25;B4DKY1;C9JLN0;E9PLP0;E9PPK8;E9PRS8;P49589;Q53XI8;Q5HYE4;Q9HD24;Q9HD25	Cysteine--tRNA ligase, cytoplasmic;Cysteine--tRNA ligase, cytoplasmic
7.07345	6.63371	7.45552	6.78297	7.10743	6.54008	6.91211	6.54624	7.38951	6.89071	7.53323	6.67561	7.06078	6.5772	6.97624	6.98381	7.79672	7.21939	0.00023805	6.76108	7.25611	-0.49503	NM_032705.3	NP_116094.2	CAGCACCGATCCCGACATAGATCAGTGACGTCTTTTTCTTCAGATGATCC
9.14051	7.61309	8.59344	8.19188	8.96984	8.70586	10.3603	9.25672	9.98112	9.1932	8.80072	7.43918	9.22707	8.26884	8.93747	8.3411	9.21933	8.36406	0.000245855	8.37488	9.24776	-0.872876	NM_006636.3	NP_006627.2	GGGTAAGTACGCAACTTACTTTTCCACCAAAGAACTGTCAGCAGCTGCCT	B8ZZU9;B9A062;F8WF06;F8WF89;P13995;Q53G90;Q53GV5;Q53S36;Q7Z650	Bifunctional methylenetetrahydrofolate dehydrogenase/cyclohydrolase, mitochondrial;Methenyltetrahydrofolate cyclohydrolase;NAD-dependent methylenetetrahydrofolate dehydrogenase
11.2956	11.0526	11.6665	11.4229	11.9029	11.539	12.2559	11.5816	11.9118	11.7458	12.0397	11.5962	11.3975	11.1783	11.2714	10.6862	11.7611	11.171	0.000250081	11.3304	11.7225	-0.392103	NM_015234.4	NP_056049.4	TGGCCCTTGGTGTGTTGCATAGCTCCCTATGTATTCTCTGTTTCCATCTT
7.6819	7.79974	7.30289	7.97979	7.48585	7.705	7.224	7.53911	7.39402	8.10112	7.74372	8.10233	7.31317	7.82597	7.42727	7.76446	7.04651	7.63313	0.000255141	7.82785	7.40215	0.425704			ATTCCAGGTTGGGACTTGGGATCCTGAGAGCACATTCGCCCCCTGTGGTG
11.8088	11.3796	11.2669	11.1425	11.3238	10.8383	12.1184	11.4086	11.5171	10.6954	11.7279	10.8508	11.0705	10.5837	11.4883	10.7164	11.201	10.9702	0.000255797	10.954	11.5025	-0.548584	XR_017364.1		GTTCTGATTTTCTTGTAACCTGGGAAAGCCATGACCTTGTGCCCGATTCT
7.51043	7.17062	7.8657	7.61748	7.70694	7.25947	7.51418	7.21939	7.54049	7.30203	7.18903	6.91822	7.3305	7.15143	7.37772	7.37996	7.68022	7.44695	0.000271138	7.27395	7.52391	-0.249961	NM_005227.2	NP_005218.1	GGGGACACTCCCAGCCCCCTCTGTCTCTTGCTATTACTGCTGCTTCTGAT	C9JHJ8;G3XAK2;O95457;P52798;Q5SR71;Q6FI57	Ephrin-A4
7.64481	8.40628	7.92673	8.36923	7.55856	8.61842	7.36343	8.05497	7.26707	7.5504	7.73979	7.96811	7.71084	8.04361	7.65925	8.20817	7.2957	7.80932	0.000278803	8.11428	7.57402	0.54026	NM_003583.2	NP_003574.1	GCTCACGTCCCCTGATGCTGGTAACCTGAAAGATACGACATTGCTGAGCC	A0A0A0MR56;B2R9V9;F5GXG1;F5H5L5;Q92630;Q9BRB5	Dual specificity tyrosine-phosphorylation-regulated kinase 2
6.5344	6.87053	6.40486	6.9217	6.87736	7.08463	6.08957	6.6286	6.37014	6.42381	6.73893	7.11161	6.77752	7.10303	6.36271	6.71443	6.50146	7.17311	0.000285551	6.89238	6.51744	0.374944	NR_002823.1		GGCATCATCTACCTGGTCTTCATTGGCTCCACCATCCCACGGGAGCCCCT
12.1539	11.8175	12.5005	11.8745	12.0136	11.7458	12.6808	12.3235	12.836	12.4684	12.2201	11.8562	12.9938	12.6595	12.8044	12.7037	12.8115	12.7037	0.000288808	12.2392	12.5572	-0.317991	NM_001022.3	NP_001013.1	CTGACACCTCAGGGACAAAGAGATCTGGACAGAATCGCCGGACAGGTGGC	A0A075B6E2;M0QXK4;M0QYF7;M0R140;M0R2L9;P39019;A0A075B6E2;M0QXK4;M0QYF7;M0R140;M0R2L9;P39019	40S ribosomal protein S19;40S ribosomal protein S19
8.46602	8.09437	8.60783	7.95107	8.67377	7.15783	9.39074	8.27656	9.19149	7.31873	8.33732	6.82202	9.15946	7.93859	8.90798	7.03138	8.59232	8.15813	0.000291875	7.63874	8.8141	-1.17536	NM_031479.3	NP_113667.1	CTTCAAGTGTACTCTGTAGGCTTCTGGGAGGTCCCTTTTCAGGGGTGTCC	F8VNP4;P58166	Inhibin beta E chain
10.2664	11.3488	9.99101	10.8902	10.7793	11.5342	9.89243	10.2008	9.50083	10.8306	10.3852	11.3935	10.0803	10.2707	9.36323	10.6102	10.2943	10.8194	0.000299493	10.8776	10.0614	0.816143	NM_001011515.1	NP_001011515.1	ACTCTGCAAAGAGCATCTGCTGCACCCAAGCCTGAGCCGGTTCCTGTTCA	A0A0A0MSP3;A0A0D9SFR4;A0A0D9SFW3;A8K6F9;D6RAA1;D6RB78;D6RGG6;E9PBF5;H0Y8Y3;H0Y929;H0YBI4;O60705;Q56VN4;Q5UW38;Q8WVK0;Q96HC4;A0A0A0MSP3;A0A0D9SFR4;A0A0D9SFW3;A8K6F9;D6RAA1;D6RB78;D6RGG6;E9PBF5;H0Y8Y3;H0Y929;H0YBI4;O60705;Q56VN4;Q5UW38;Q8WVK0;Q96HC4	PDZ and LIM domain protein 5;PDZ and LIM domain protein 5
9.31166	9.76868	9.16432	10.1974	10.8599	11.2071	8.88378	9.75036	8.84356	9.75944	9.0382	10.125	9.27045	9.72768	8.9178	10.1309	9.31166	9.53636	0.000304107	10.0225	9.28904	0.733498	NM_022106.1	NP_071389.1	GCTGAGTTGCTGCCTTTCCCCGTCATGTATCCATGTGCATGCTCTTAGAG
10.5346	9.86429	10.7658	9.63549	10.874	10.1866	10.1514	8.49366	10.2042	9.57307	9.99101	9.11849	10.2546	9.82652	9.84688	9.51617	10.6344	9.83224	0.000309359	9.56073	10.3619	-0.80115	NM_001001939.1	NP_001001939.1	AGCCTCCGGTGTGCAACAATACCATCTGCTTTCCTGGTTCTCCAGCTTGC	P61457;P70519;P80095;Q9D930	Pterin-4-alpha-carbinolamine dehydratase
7.09321	7.25555	6.87507	7.20731	6.95107	7.46812	6.31928	6.60653	6.38734	6.49588	6.60434	6.7899	6.91575	7.43451	6.91728	7.29681	6.5691	7.15283	0.00033558	7.0786	6.73694	0.341667	NM_003443.1	NP_003434.1	CTCACATCCTCTACGCCTGTGACTCCTGTGGGGACAAGTTTCTGGATGCC	A0AV07;B4DXB4;B7ZLQ9;F5H411;H0Y6X2;H7C1K8;Q13105;Q15932;Q5JYB2;Q9NUC9	Zinc finger and BTB domain-containing protein 17
11.5594	11.4165	11.8671	11.5938	9.48089	9.22975	11.5268	11.2554	11.7458	11.6236	9.16092	9.15283	11.1997	11.0417	10.961	10.8337	11.213	11.033	0.000337249	10.7978	10.9683	-0.170477	NM_001025.4	NP_001016.1	CTCCCTGTTGTGTTCTGTACCAGTGCATGAAACCCCTGTCACATATCCCC	D6R9I7;D6RD47;D6RDJ2;D6RIX0;P39028;P62266;Q6IB08;D6R9I7;D6RD47;D6RDJ2;D6RIX0;P39028;P62266;Q6IB08	40S ribosomal protein S23;40S ribosomal protein S23
6.70891	7.88926	6.01934	7.57789	6.81017	7.27447	6.36452	7.43491	6.40988	6.97966	6.41272	6.70694	7.33673	7.83789	6.8766	7.6311	6.8155	7.62368	0.000345509	7.43953	6.63938	0.800158	NM_005421.1	NP_005412.1	GGAGCAAAGCCTGCAACAAACGGGAGTGGCTGCTCAGGGGAACATTCTGG	A0AVI7;Q16559	T-cell acute lymphocytic leukemia protein 2
7.70823	7.95155	8.01531	8.60086	7.82942	8.23663	7.72647	8.03359	7.53105	7.67852	8.03232	8.37489	7.75706	7.87529	6.79355	7.19577	7.10743	7.26461	0.000346494	7.91241	7.6112	0.30121	NM_025135.2	NP_079411.2	GTCACCCCATGGCTTGTGTTGCCTGCTACGCATTGACTTGGATCTCCAGG	A0A0A0MTS9;A8MQT4;E5F5Q0;K7EKZ0;K7EP24;K7ER94;Q2V2M9;Q642I2;Q6ZRQ7;Q86TF9;Q8N3A5;Q9C0G8;Q9H604;Q9H6G7	FH1/FH2 domain-containing protein 3
11.5689	12.0636	11.9248	12.0757	11.828	12.2955	12.2541	12.4512	12.3441	12.5591	12.1449	12.5802	12.3522	12.4538	12.0136	12.2415	12.3356	12.7749	0.00034967	12.3884	12.0851	0.303251	NM_181839.1	NP_862822.1	ACTGTGTTTGATGGCCTCTGCTGTGTTTTAACATCGTGCTTCTTATATGG	P04541;P61925;Q6IAV2;P04541;P61925;Q6IAV2	cAMP-dependent protein kinase inhibitor alpha;cAMP-dependent protein kinase inhibitor alpha
7.75852	7.4478	7.86902	7.17638	7.39518	6.97933	7.62403	7.03479	7.88074	7.04576	7.18498	6.9303	7.89181	7.64535	7.13259	6.9623	7.75668	7.26602	0.000351861	7.16534	7.61039	-0.445056	XM_937154.1	XP_942247.1	TTGCCAAAGTCCCGCTGCCCCTGGTGCCGCTGACCAAACAGCAGTACCTA
7.90493	6.94986	7.16221	7.18454	7.53911	6.65454	9.51523	7.45552	8.48401	7.35991	7.62368	6.24169	8.17794	6.9579	8.40703	6.48465	8.68681	6.9654	0.000351919	6.91711	8.16677	-1.24966	NM_133436.1	NP_597680.1	CGTGTTGGATGGGGACTGTGGGTAGATAGGGGAACAATGAGAGTCAACTC	A4D1I8;B4DXZ1;B7ZAA9;C9J057;C9J605;C9JLA3;C9JLN6;C9JM09;C9JT45;D6W5R3;E9PCI3;E9PCX6;F8WEJ5;P08184;P08243;Q15666;Q549T9;Q96HD0	Asparagine synthetase [glutamine-hydrolyzing]
8.25853	8.43876	7.8825	8.04487	7.97507	8.39688	8.24653	8.33675	8.36331	8.85952	8.34938	8.70891	8.34938	8.70458	8.12205	8.48199	8.74149	8.87468	0.000356322	8.53855	8.25425	0.2843	NM_003903.3	NP_003894.3	CTGTCCCAGTGTAGGAACAGAGACCCGCCTTAAGAGACTGGATCGCACAC	A2A365;Q13042;Q5T8C6;Q5T8C8;Q7Z651;Q96AE6;Q9Y564;A2A365;Q13042;Q5T8C6;Q5T8C8;Q7Z651;Q96AE6;Q9Y564;A2A365;Q13042;Q5T8C6;Q5T8C8;Q7Z651;Q96AE6;Q9Y564	Cell division cycle protein 16 homolog;Cell division cycle protein 16 homolog;Cell division cycle protein 16 homolog
6.86883	6.01298	7.10516	6.62964	6.72375	6.50324	6.6764	6.36279	6.77112	6.49704	6.9289	6.41829	6.37466	5.97759	6.5288	6.21497	6.36671	6.15846	0.000361917	6.30833	6.70493	-0.396593	NM_002467.3	NP_002458.2	CCTGCGTGACCAGATCCCGGAGTTGGAAAACAATGAAAAGGCCCCCAAGG	A0A087WUS5;A0A0B4J1R1;A8WFE7;E5RGD7;H0YBG3;H0YBT0;P01106;P01107;Q14026	Myc proto-oncogene protein
7.14429	7.34255	6.66944	6.95277	7.60158	7.77518	7.46519	8.17074	7.1054	7.56881	6.87053	7.78543	6.84461	7.27852	6.50922	7.02274	7.27058	7.88721	0.000364993	7.53155	7.05343	0.478124	NM_152316.1	NP_689529.1	CCAGTGGTTTGTCCCTGTGCATCTGTTAATTCAGTTCACGTACAGCAGAG
8.03359	9.13962	9.05991	10.2627	9.1937	10.1096	9.16266	9.74071	8.85164	9.02314	9.8693	10.3912	9.60759	9.85108	8.25473	8.95303	9.55171	10.4155	0.000375405	9.76517	9.06498	0.700189	NM_003281.3	NP_003272.3	CCCAGTTGTGCTAAGCCCTGCCTGGTGGAATGTCCCTGGAGGAAGTAACC	A0A087WT47;A6NEH3;A8MSJ0;G3V3L5;G3V489;G3V4F8;P19237;Q659A5;Q6FGS7;Q6FGW1;Q6ICU2;Q86T57;Q96DT9	Troponin I, slow skeletal muscle
7.27058	7.50146	6.61459	7.64242	7.25423	7.78236	7.68516	8.6023	7.62455	7.7091	7.3733	7.95107	7.67551	8.23325	7.87214	8.47312	7.40156	8.21815	0.000380095	8.01258	7.41907	0.593512	NM_198060.2	NP_932326.2	GAGGTCACAGTATCAACTACTGTGAAACACCTCAATTCAGGAACGTGAGC	A0A0A0MRM2;O15500;Q5VWI3;Q5VWI4;Q6MZK3;Q6N026;Q6N059;Q6NSH8;Q6PDB0;Q719H6;Q86TC5;Q86TD6;Q86TE6;Q86VF6;Q86VF7;Q8N3R6;Q8N8F9;Q8TCH0;Q96MG4;A0A0A0MRM2;O15500;Q5VWI3;Q5VWI4;Q6MZK3;Q6N026;Q6N059;Q6NSH8;Q6PDB0;Q719H6;Q86TC5;Q86TD6;Q86TE6;Q86VF6;Q86VF7;Q8N3R6;Q8N8F9;Q8TCH0;Q96MG4	Nebulin-related-anchoring protein;Nebulin-related-anchoring protein
9.63353	10.2975	7.44659	8.71089	8.17029	9.58206	9.30216	9.59389	10.0013	11.7543	9.39601	10.3704	10.2059	10.9391	10.2365	10.6632	9.78036	10.6033	0.000380874	10.2794	9.35251	0.926886	NM_004616.2	NP_004607.1	TTGAGATACTGGGTTTGGTGTTTTCTATGGTCCTGTATTGCCAGATCGGG	B2R7T7;P19075;Q9BS78	Tetraspanin-8
10.3254	10.8059	9.96369	10.7693	10.4513	10.9096	10.57	10.67	10.3186	11.1551	10.2352	10.9288	10.3685	11.1123	10.2262	10.4805	10.4438	10.7382	0.000381459	10.8411	10.3225	0.518591	NM_198080.2	NP_932346.1	GGAAGTGCATGGGACTTTCCCTCTCTGCACTCCAGCTCTTACTGTACCAT	B4DR19;B7ZAQ0;F5H199;F5H4C9;F5H6G9;F5H7C4;H0YFW5;H7C2B7;Q6UXS2;Q8IXL7	Methionine-R-sulfoxide reductase B3
6.59795	7.18624	6.76884	7.18943	6.72692	7.47405	7.16916	7.26775	7.01276	7.70954	6.71643	7.55238	7.1591	7.61995	6.86139	7.3614	6.94701	7.07706	0.000395911	7.38198	6.8844	0.497583	NM_144729.1	NP_653330.1	GGCCTGGGATCAACCTGGGCTGTCCACACAGAAAACAAAAACCCAACCAA	A0A0B4J2F5;D3DTB4;Q6GSI4;Q9H9Z5;Q9Y6W6	Dual specificity protein phosphatase 10
6.64026	7.21753	6.29074	6.68947	6.87317	7.21039	6.4945	6.66371	6.31052	6.77432	6.38171	7.41766	6.67412	7.20153	6.54504	7.3493	6.74618	7.06452	0.000400698	7.06538	6.55069	0.514687	NM_005772.2	NP_005763.2	CCTGTGGAGTCTGTTACTGTTCTTTCTGCAAGGACTCACCTCCTTGAGCC	D3DRI2;Q5VYW8;Q5VYW9;Q5VZU1;Q5VZU2;Q5VZU3;Q9H9D0;Q9NY00;Q9P044;Q9Y2P8;A0A087X1L9;D3DRI2;Q5VYW8;Q5VYW9;Q5VZU1;Q5VZU2;Q5VZU3;Q9H9D0;Q9NY00;Q9P044;Q9Y2P8;A0A087X1L9	RNA 3'-terminal phosphate cyclase-like protein;RNA 3'-terminal phosphate cyclase-like protein
7.80601	8.24952	7.85333	8.53137	8.13048	8.54076	8.18707	8.51363	8.11982	8.15371	8.59085	8.74489	8.23917	8.74709	7.93333	8.34	7.55007	7.87933	0.000401517	8.41114	8.04557	0.365575	NM_017780.2	NP_060250.2	GGGAGGGTTCTTGCCAGACAGAACTACAGTTCCATTGTCTCGTGGTCTTG	D0VBA5;E9PNZ2;E9PP20;H0YD01;H0YDC1;Q05DI5;Q2TAN4;Q66K35;Q7Z6C0;Q7Z7Q2;Q9NXA0;Q9NXA3;Q9P2D1	Chromodomain-helicase-DNA-binding protein 7
9.68874	9.14176	9.23757	8.21034	9.29004	8.2449	9.42855	7.97791	9.74357	7.59626	8.7487	6.73334	7.96347	7.15947	7.95315	7.49543	9.61732	8.68616	0.000404114	7.91617	9.07457	-1.15839	NM_001172.3	NP_001163.1	CATTTTGGGGTTAGACCTGGGACCACGGCTGGATACTCTGAGGCTGTATG	B2R690;P78540;Q6FHY8;B2R690;P78540;Q6FHY8	Arginase-2, mitochondrial;Arginase-2, mitochondrial
10.4884	11.095	10.4679	10.6754	10.8658	11.8867	10.4974	10.8618	10.7987	11.3393	10.5775	10.8902	10.5999	11.0764	10.0762	10.6771	10.4884	10.7191	0.000410706	11.0245	10.54	0.48451	NM_002525.1	NP_002516.1	CAGCAGTACCTCTTTGACCGCCTTGCCCACGAGATTGAAGCACTGAAGTC	A0A087WYK8;A6NI41;B1AKJ5;F5H7V1;G3V1R5;H0Y5G9;O15241;O15242;O43847;Q5VUL0;Q96HB2;Q9NU57	Nardilysin
10.3469	10.7164	10.3901	10.4688	10.5716	10.9203	10.5912	10.9622	10.5775	11.0317	10.7427	10.8948	9.86096	10.5745	9.6915	10.0048	10.3852	10.7027	0.000415276	10.6974	10.3508	0.346517	NM_018170.2	NP_060640.2	GTTGCCAACTGTTGTTCCAGCCATCCACACAGGAGTCTGTTCTGAGGTGG
7.484	6.43948	8.06543	6.95462	8.22003	6.61094	8.72331	6.9322	9.27939	7.64787	8.15228	7.40475	9.20501	7.71954	6.64934	6.77905	9.11912	8.14593	0.000417538	7.1816	8.32199	-1.14039	XM_495885.3	XP_495885.1	AGTTCTCGCCCTTTCCCTCCTGCCGCCGAGTCGCGCGGAGGCGGAGGCTT
8.22317	9.04652	8.07547	8.53513	8.75679	9.32935	8.20275	8.58	7.93374	8.94011	7.9083	9.34372	8.38172	8.66398	7.66923	8.36478	8.30768	8.83818	0.000431812	8.84908	8.16209	0.68699	NM_012161.2	NP_036293.1	GGTTTTCGAGCCTGCTGCCGCTCTGGCGAATGACCCTTGACTTCTGATCT	A8MSK4;B4DIB5;D6R9Y4;D6RB50;D6RBW7;D6RCR7;D6RED6;D6RHC3;H0Y9Y0;H0YAG2;Q4W5A8;Q8NHP3;Q9NXN2;Q9P0I0;Q9P0X5;Q9UJT7;Q9UKA1;Q9UKC8	F-box/LRR-repeat protein 5
10.9645	9.79937	11.653	10.7132	12.5534	9.63046	11.4491	9.93973	11.539	9.4522	10.6152	9.81084	9.94929	8.9108	11.2782	10.7246	11.1379	9.2657	0.000434168	9.80521	11.2377	-1.43251	NM_015690.2	NP_056505.1	GGCTCAACCCCTCTTTCAGCTTCTATGTGGTGTTGGAGGTGCTGGTATCG	B7WPM3;C9J1B8;C9JDA4;H7C2A4;H7C2I3;H7C359;Q8TC32;Q9H9N9;Q9NRP7;Q9UF35;Q9ULE2	Serine/threonine-protein kinase 36
6.93201	7.2731	6.64173	7.04344	6.78086	7.23772	7.09895	7.31243	6.83632	7.357	7.27852	7.3044	6.95666	7.20514	7.05865	7.20153	7.08064	7.46845	0.00043726	7.26702	6.96271	0.304319	NM_015199.2	NP_056014.2	AGGCCCTGTTCTGTAGTGTTTCTTATCCTCACACAGAGTAGAAAAGCCTG	B4DES5;B4DIW9;F8WDU2;O15084;Q1WWL4;Q29RW6;Q3B857;Q6ULS0;Q6ZT57;B4DES5;B4DIW9;F8WDU2;O15084;Q1WWL4;Q29RW6;Q3B857;Q6ULS0;Q6ZT57	Serine/threonine-protein phosphatase 6 regulatory ankyrin repeat subunit A;Serine/threonine-protein phosphatase 6 regulatory ankyrin repeat subunit A
8.72783	9.70774	9.27392	9.63046	8.47581	9.11849	7.49688	8.90363	8.13641	8.96373	8.74634	9.23949	9.74733	10.0508	7.80497	8.2905	8.17291	8.70226	0.000437975	9.17857	8.50915	0.669413	NM_015086.1	NP_055901.2	TCTCTCCGATCCTTGGACACCTCCTCTGTCTGCCATTTATTAGCCATGTG	O94850	Dendrin
6.81505	6.36629	7.29614	6.96774	7.90222	6.82606	7.57996	7.16991	7.38597	7.26228	7.48662	6.91362	7.65199	7.22613	7.08159	6.58378	7.45642	6.7231	0.00043987	6.89321	7.40622	-0.513006	NM_014459.2	NP_055274.2	AAGCTTTTGCAAGACTGCCGGGGAAACGACCCTGTGGCTGTGAGAAAGTG	A0A087WXV2;A0A087X099;A8K1R5;O14917;Q5VVW9;Q5VVX0	Protocadherin-17
7.83918	8.56064	7.9037	8.01337	7.90169	8.9202	7.72741	8.10866	7.67788	8.4977	7.87832	8.42883	8.10048	8.33501	7.54293	8.1292	8.01111	8.48673	0.000440572	8.38671	7.84252	0.544184	NM_006357.2	NP_006348.1	GTATGCAGTGTGAAGGAGCAGAAGGCATCTTCTCACTGTGCTGCAAATCT	A0A0A6YYP9;B2RAD6;D3DPG3;Q5U0R7;Q7Z4W4;Q969T4;R4GMM6;R4GN77;R4GN80;R4GND1;R4GNG6;A0A0A6YYP9;B2RAD6;D3DPG3;Q5U0R7;Q7Z4W4;Q969T4;R4GMM6;R4GN77;R4GN80;R4GND1;R4GNG6	Ubiquitin-conjugating enzyme E2 E3;Ubiquitin-conjugating enzyme E2 E3
11.4259	11.194	10.8567	10.8424	11.2324	11.0731	11.8601	11.5307	11.2647	11.0116	11.308	11.201	11.3034	11.1587	11.2378	11.0861	11.3299	11.1677	0.0004421	11.1406	11.3132	-0.172607	NM_145813.1	NP_665812.1	GTGGAATTGGCAAACCCACTGCAGCCCCTGAGAGGAGGTCGAATGGGTAA	A4QPB4;B1ALN1;B2RB08;D3DTE9;E9PMA0;E9PMQ8;E9PRR0;O95831;Q1L6K4;Q1L6K6;Q2QKE4;Q5JUZ7;Q6I9X6;Q9Y3I3;Q9Y3I4;A4QPB4;B1ALN1;B2RB08;D3DTE9;E9PMA0;E9PMQ8;E9PRR0;O95831;Q1L6K4;Q1L6K6;Q2QKE4;Q5JUZ7;Q6I9X6;Q9Y3I3;Q9Y3I4	Apoptosis-inducing factor 1, mitochondrial;Apoptosis-inducing factor 1, mitochondrial
8.26066	8.79271	7.97923	8.39817	8.07972	8.61033	9.01161	9.07203	8.89968	9.35565	9.04652	9.30626	8.92981	9.01256	8.57864	8.9673	8.77238	9.06263	0.000447942	8.95307	8.61758	0.335487	NM_001025356.1	NP_001020527.1	CCCTGGGGAAATTGATGGGTGTGGCAGTGGACCTGTGAAGAGGGAGAATC	A6NNM6;B9EGG0;E7ENK4;E9PB30;E9PCT2;F8VX71;Q4KMQ2;Q8N3Q2	Anoctamin-6
10.329	9.96673	10.4248	9.77171	10.7658	10.2588	9.82885	9.18893	9.68246	8.73006	9.56096	8.30309	10.1285	9.1991	9.81847	9.16665	9.50083	9.44391	0.000458679	9.33656	10.0044	-0.667856	NM_002084.3	NP_002075.2	CTTCGGAGGACGTGCCCTCACCCCTCACTGGTCCACTGGCTTGAGACTCA	A0A087X1J7;E5RG32;E5RHK5;E5RJS2;H0YBE4;H0YC19;O43787;P22352;Q6NXQ3;Q86W78;Q9NZ74;Q9UEL1	Glutathione peroxidase;Glutathione peroxidase 3
9.80807	9.29816	10.1299	9.30858	9.52109	9.02242	10.1309	9.52036	10.1106	9.78642	9.9529	9.86172	10.4297	9.81563	10.0262	9.11028	10.2907	10.0774	0.000459437	9.53344	10.0445	-0.511022	XM_929420.1	XP_934513.1	CATGTGATGTTGGAGTAGGGGGGTTTATCTTGGTGACTTTGGGATGCTGG
9.76019	9.29653	9.9256	8.71038	10.1866	8.59232	9.39746	9.11784	10.2148	8.85739	11.2221	10.1837	10.1119	8.97632	8.25711	8.00462	9.48999	8.61949	0.000467979	8.92874	9.84064	-0.911907	NM_153282.1	NP_695014.1	GGTAACCAGCCCTGCACGACCCCTGAATCTGCTGAGAGGCACCAGTCCAG	C9JB49;C9JRK1;Q12794;Q6FH23;Q6PIZ6;Q7KYU2;Q7LE34;Q8NFK5;Q8NFK6;Q8NFK7;Q8NFK8;Q8NFK9;Q93013;Q9UKD5;Q9UNI8;C9JB49;C9JRK1;Q12794;Q6FH23;Q6PIZ6;Q7KYU2;Q7LE34;Q8NFK5;Q8NFK6;Q8NFK7;Q8NFK8;Q8NFK9;Q93013;Q9UKD5;Q9UNI8;C9JB49;C9JRK1;Q12794;Q6FH23;Q6PIZ6;Q7KYU2;Q7LE34;Q8NFK5;Q8NFK6;Q8NFK7;Q8NFK8;Q8NFK9;Q93013;Q9UKD5;Q9UNI8	Hyaluronidase;Hyaluronidase-1;Hyaluronidase;Hyaluronidase-1;Hyaluronidase;Hyaluronidase-1
6.01739	6.20502	6.21422	6.43174	6.19967	6.87507	6.01371	6.23904	6.81505	7.6224	6.53222	6.8204	6.35728	6.70572	6.28997	6.82717	6.62173	7.25817	0.000482531	6.77608	6.34014	0.435945	NM_001007176.3	NP_001007177.1	GACTGGAAGGAACTGTACCAAAATGCTGACAGGGCTATTTCTGGAGATGG
11.6179	9.90159	12.6075	11.5325	12.2559	10.4824	10.9874	11.2378	12.1697	10.3733	11.846	9.70054	11.9079	10.807	11.5362	10.3535	11.8506	10.6289	0.000489781	10.5575	11.8643	-1.30685	NM_012068.3	NP_036200.2	CAGTGTTTCGTGAAGGTGTTGGAGAGGGGCTGTGTCTGGGTGAGGGATGG	B3KND3;M0QZD2;M0R040;M0R0D5;Q9BSA1;Q9UNQ3;Q9Y2D1;B3KND3;M0QZD2;M0R040;M0R0D5;Q9BSA1;Q9UNQ3;Q9Y2D1	Cyclic AMP-dependent transcription factor ATF-5;Cyclic AMP-dependent transcription factor ATF-5
12.5802	12.8014	11.6853	12.3288	12.4588	12.6572	12.2672	12.4133	12.3763	13.0602	12.5559	13.0758	11.8628	12.4709	12.6006	12.8788	12.3288	12.6147	0.00050106	12.7001	12.3018	0.398369	NM_001008539.2	NP_001008539.2	GTGCCACGTGTCTCACCAAGACCCAGTTGGGAAAGAGCGTCATATTGCCA	B7ZL54;O15291;O15292;P52569;Q14CQ6;Q6NSZ7;Q86TC6	Cationic amino acid transporter 2
11.7867	10.9457	11.9063	10.8643	11.7477	11.0099	11.8254	11.0397	11.9402	11.6592	11.1266	10.9313	11.7611	11.3376	10.9773	10.6913	11.6077	11.1783	0.000511778	11.073	11.631	-0.55797	NM_001806.2	NP_001797.1	CGTTTCCCAGTCCCCATTAGAGGGCTTGAGACCTTGTACCTGAACAACCC	B2R946;P53567;Q5U052	CCAAT/enhancer-binding protein gamma
8.92721	9.23041	8.87788	9.10879	9.29559	9.77649	8.41746	9.05991	8.68559	9.0094	8.14764	8.89676	9.01863	9.05857	8.69197	9.06674	8.95303	9.37243	0.000516501	9.1755	8.77945	0.396056	NM_020131.3	NP_064516.2	AGGGTCCCAAGCAGTCCAGAGAAGATGTCTGTGTGGCTTTCCCTCCCTGC	A6ND44;B2RAY7;Q5VYA0;Q5VYA1;Q9BR98;Q9NRR5;Q9UHX4	Ubiquilin-4
6.54932	6.87414	6.30354	6.43163	7.27344	7.54293	6.6361	6.82369	6.59371	6.86692	6.6107	7.10963	6.91779	7.15283	6.451	6.62243	6.94215	6.99625	0.000518011	6.93561	6.69753	0.238078	NM_014814.1	NP_055629.1	GAAGGAGGAGACTGGGACAGGAGAAACCGCCTAAAAGTGTATCAGGGTCT	A8K2E0;C9J0E9;C9J7B7;E9PHI9;H7C531;Q15008;Q6UV22	26S proteasome non-ATPase regulatory subunit 6
8.87693	9.27045	8.79586	9.08606	8.83538	9.15946	8.39969	9.16773	8.8292	9.2819	8.84751	9.1551	8.77567	8.97332	8.16391	8.95246	8.77486	8.97534	0.000518111	9.11354	8.69989	0.413647	NM_002718.3	NP_002709.2	GAATCGCTTGAGCCCCAGGCTTCGAGGCTGCAGTGAGCTATGATTACGAC	A8KAE7;B4DNU1;B7ZAE3;H7C1M1;Q06189;Q06190;Q9NPQ5	Serine/threonine-protein phosphatase 2A regulatory subunit B'' subunit alpha
11.1297	11.6077	11.0841	11.4024	11.5876	12.8014	11.1517	11.646	10.9843	11.5751	10.428	10.902	10.961	11.263	11.1077	11.4086	10.9033	11.4114	0.000527747	11.5575	11.0375	0.520012	NM_005506.2	NP_005497.1	GCTCGAGATATGAGTTCTGCAAAAGGTGGTCCGCATCCTTGGCCCTCTGG	B4DKD8;D6RDG0;E7EM68;Q14108;Q53Y63;B4DKD8;D6RDG0;E7EM68;Q14108;Q53Y63	Lysosome membrane protein 2;Lysosome membrane protein 2
10.2606	11.2363	10.7764	11.4822	10.2932	10.6541	10.5451	10.902	10.8059	10.9536	11.263	11.7632	10.5008	10.7164	10.5846	10.9891	10.8725	11.4259	0.000550213	11.1247	10.6558	0.468953	NM_022459.4	NP_071904.4	CCTACTAGGGATCTGACCTCAAGTGTTTTCTGAGCCCAGGCTTCCTGGTG	F2Z2X4;Q5VUZ5;Q8N3V6;Q9C0E2;Q9H934	Exportin-4
7.76969	7.26775	8.08362	7.61391	7.57266	7.20356	8.37348	8.12539	8.32839	7.99018	7.88972	7.77694	8.03275	7.79839	7.95711	7.93333	8.25288	7.78438	0.000550705	7.72154	8.02892	-0.307384	NM_181677.1	NP_858063.1	CTTCTGCCATGATTGTAAGTTTCCTGAGACCTCCCCAGCCATGCAGAACT	A6NEJ2;A8K102;B3KPD0;B7Z2F2;B7Z304;D3DQF7;D3DQF8;D6RB57;D6RF04;D6RGF9;E5RFC4;E9PCT7;G3V149;H0YA16;Q00005	Serine/threonine-protein phosphatase 2A 55 kDa regulatory subunit B beta isoform
8.91208	9.39171	8.08889	8.71908	8.59232	9.39982	9.29263	9.3767	9.25829	10.0164	9.70611	10.3422	9.27939	9.43731	9.01698	9.62446	9.3072	9.55101	0.000551565	9.53985	9.05043	0.489414	NM_032557.4	NP_115946.2	CAGGGAGTATATCTTCTGTGGTTTTGAAGGAGGTGAGTTCTGTATGTGCC	B3KX93;H0Y9H5;Q3ZCV1;Q8NB14;Q8NDF5;Q96DK6;Q96PZ6;Q9BY55	Ubiquitin carboxyl-terminal hydrolase 38
12.9793	12.6436	13.0646	12.807	12.8451	12.2307	12.7158	12.1373	13.0602	12.7621	12.2842	12.0774	12.916	12.4154	12.5177	12.5129	12.8611	12.3655	0.000553179	12.4391	12.8049	-0.36577	XM_941125.1	XP_946218.1	ACCCCTGGGCTACCATCTGCATGGGGCTGGGGTCCTCCTGTGCTATTTGT
13.4419	13.1728	13.9945	13.2944	14.216	13.806	14.0276	13.4705	13.8441	13.3894	13.7344	13.4129	14.1368	13.2756	13.2847	12.6532	13.914	12.5534	0.000554647	13.2254	13.8438	-0.618427	NM_001402.5	NP_001393.1	TGTGTTGAGAGCTTCTCAGACTATCCACCTTTGGGTCGCTTTGCTGTTCG	A0A087WV01;A0A087WVQ9;A6PW80;P04719;P04720;P68104;Q5JR01;Q6IQ15;A0A087WV01;A0A087WVQ9;A6PW80;P04719;P04720;P68104;Q5JR01;Q6IQ15	Elongation factor 1-alpha;Elongation factor 1-alpha 1;Elongation factor 1-alpha;Elongation factor 1-alpha 1
12.964	13.3527	12.6269	13.0313	12.833	12.8583	12.5129	13.0263	12.8867	13.5114	12.4087	13.1956	13.2944	13.4202	12.985	13.5728	13.0167	13.5931	0.000559052	13.2846	12.8365	0.448176	NM_014476.1	NP_055291.1	CACCCACGCGCACTTACACGAGAAGACATTCATGGCTTTGGGCAGAAGGA	A0A087WYF8;A0A0A0MQY0;B2R866;D6RAF1;O43590;O60439;O60440;Q53GG5;Q8N6Y6;Q9BVP4;A0A087WYF8;A0A0A0MQY0;B2R866;D6RAF1;O43590;O60439;O60440;Q53GG5;Q8N6Y6;Q9BVP4;A0A087WYF8;A0A0A0MQY0;B2R866;D6RAF1;O43590;O60439;O60440;Q53GG5;Q8N6Y6;Q9BVP4	PDZ and LIM domain protein 3;PDZ and LIM domain protein 3;PDZ and LIM domain protein 3
11.9793	12.6842	11.8254	12.2221	12.0687	12.713	12.7896	13.0472	12.3825	12.916	12.5508	13.1043	12.9592	12.9324	12.2592	13.0953	12.5614	12.9354	0.000574486	12.85	12.3751	0.474856	NM_206821.1	NP_996557.1	GTGAGGATGCCACCATGACTAAAGAGAGTGCAGTGATCGCCAGGGATGGT	B4DKR5;B7Z8G8;B7ZL02;B7ZL09;B7ZL10;E7ESM5;E7EWS6;F8VZE0;F8VZY0;F8W1Z9;G3V1V7;G3XAE8;G3XAI7;Q00872;Q15497;Q17RR7;Q569K7;Q86T48;Q86TC8;Q8N3L2	Myosin-binding protein C, slow-type
11.9449	12.4154	12.2334	12.3522	11.7178	12.1396	12.2842	12.5356	12.0774	12.1651	12.055	12.3543	11.7143	12.1965	11.4939	11.831	11.8745	11.9793	0.000577914	12.2188	11.9328	0.285958	NM_014455.1	NP_055270.1	GTTGCCTTGTAACGGATGTTTCCACCTCCTTCTCCAACCTCTACCCCACC
6.82501	6.92923	5.89247	6.49502	6.32229	7.14568	5.82141	6.28819	6.35136	6.69652	5.86484	6.07604	6.05471	6.65297	6.39078	6.89552	6.69583	6.88832	0.00058262	6.67416	6.24652	0.427642	NM_030761.3	NP_110388.2	CCTGCGCCGGCAACCACCTAGTGGCCCAGGGAAGGCCGATAATTTAAACA	B1AJZ6;B4DJF9;H0Y663;P56705;Q5TZQ0;Q96T81;Q9BXF5;Q9H1J8;Q9UJM2	Protein Wnt;Protein Wnt-4
13.0263	12.5129	13.1315	12.8952	13.0046	12.3378	12.8952	12.3378	13.1692	12.74	12.1824	12.0636	12.8867	12.4415	12.5356	12.4985	12.9076	12.3378	0.000587451	12.4628	12.8599	-0.397103	XM_928197.1	XP_933290.1	CCCCTGGGCTATCATCTGCATGGGGCTGGGGTCCTCCTGTGCTATTTGTA
7.31816	7.69059	7.48335	7.67706	7.78094	8.14179	6.97092	7.11816	6.99208	7.126	7.12029	7.80081	7.132	7.37907	6.81967	7.37647	7.04181	7.57614	0.000590985	7.5429	7.18436	0.358541	NM_018095.3	NP_060565.3	GCCTGTTCTCTGCCATTCCCTAGTCATCCTGTGCCTCACCACAGCTTGCT	A0A075B6T4;D3DQS1;D3DQS2;E9PJ66;E9PJY1;E9PL18;E9PM58;E9PQ38;E9PSA4;Q6IA85;Q9BUC3;Q9NV76;Q9NVX7;A0A075B6T4;D3DQS1;D3DQS2;E9PJ66;E9PJY1;E9PL18;E9PM58;E9PQ38;E9PSA4;Q6IA85;Q9BUC3;Q9NV76;Q9NVX7	Kelch repeat and BTB domain-containing protein 4;Kelch repeat and BTB domain-containing protein 4
8.82126	8.43227	8.34543	7.77745	8.11877	7.5813	8.83241	8.92512	8.91154	8.35901	9.19598	8.56748	9.10376	8.64175	9.01256	8.79861	9.22081	8.57378	0.00060033	8.40631	8.84028	-0.433973	NM_031426.2	NP_113614.1	ACCAGTAACGTGAGGACTGCCAAGTATGGCTTTGTCCCTATGACTCAGAG
8.68993	7.86301	8.38035	7.68983	8.87922	8.26653	7.83157	7.52242	8.37348	7.95538	8.30665	7.6143	7.77603	7.86517	8.25951	7.82035	8.08801	7.35185	0.000600627	7.77209	8.28719	-0.5151	NM_005766.2	NP_005757.1	AACGCACCCTCTCTGTGGAGCTCTGACTGGTGTAGCTGGAAACAAACAGC	C9JME2;H0Y783;M0QXT1;M0QYB0;M0R262;Q5JVI9;Q6IQ29;Q9Y4F1;C9JME2;H0Y783;M0QXT1;M0QYB0;M0R262;Q5JVI9;Q6IQ29;Q9Y4F1;C9JME2;H0Y783;M0QXT1;M0QYB0;M0R262;Q5JVI9;Q6IQ29;Q9Y4F1	FERM, RhoGEF and pleckstrin domain-containing protein 1;FERM, RhoGEF and pleckstrin domain-containing protein 1;FERM, RhoGEF and pleckstrin domain-containing protein 1
6.56677	7.16505	6.19832	7.21753	6.28378	7.44695	6.45526	6.79039	6.01784	6.56429	6.48345	6.8043	6.14259	6.58818	6.68571	7.02247	6.41472	6.77365	0.000610765	6.93031	6.36094	0.569374	NM_014862.3	NP_055677.3	GGTGCAGGCACATTTCCAAGCGTAGGTGTCCCTGGCTTTTGTGGCCAAAG	A0A087WVE9;B4DIS7;H0YKW1;O15024;Q7Z3A3;Q8IYC2;Q9HBZ2;A0A087WVE9;B4DIS7;H0YKW1;O15024;Q7Z3A3;Q8IYC2;Q9HBZ2;A0A087WVE9;B4DIS7;H0YKW1;O15024;Q7Z3A3;Q8IYC2;Q9HBZ2	Aryl hydrocarbon receptor nuclear translocator 2;Aryl hydrocarbon receptor nuclear translocator 2;Aryl hydrocarbon receptor nuclear translocator 2
7.98745	7.3733	7.59505	7.24175	7.48862	7.24804	7.24345	7.25645	8.04929	7.6143	7.51205	7.20382	7.83521	7.65371	7.70658	7.3733	8.03703	7.61162	0.000614327	7.39736	7.71719	-0.319829	XM_294581.3	XP_294581.1	TTTATCAAGAAAAGGGTGGGGATGCACATCCGCGCCAAGAGGAAGCAGGA
7.71715	7.00593	7.66543	6.92868	8.19364	7.48283	7.61703	7.2165	6.93837	6.59933	7.74643	7.21806	7.18174	6.88748	7.22174	7.13442	7.51952	6.43137	0.000623403	6.9894	7.53345	-0.544049	NM_006834.2	NP_006825.1	CCAGTGTTGCTGATATATGGCTTCTGCTTCTCTTGTGTGTGCCTCAGCTC	Q13637	Ras-related protein Rab-32
8.83241	9.35059	9.10727	9.27815	9.37124	9.49775	9.13467	9.43897	9.11227	9.90159	9.28553	9.84566	9.42611	9.66597	8.8784	9.17776	8.84072	9.38609	0.000642175	9.50473	9.10985	0.394881	NM_022781.4	NP_073618.3	GTCCCCCTGTTGGTACATTTGGTTACCTCATTTTGCCGTTTCAGATTGTG	A6PVP9;B1AM81;B1AM82;B3KSG4;E7EVL3;Q7LB33;Q8N0Y0;Q9H0F5;Q9H748	E3 ubiquitin-protein ligase RNF38
8.45329	9.71027	8.81463	9.07269	9.7752	10.3912	8.49893	9.29559	8.27835	8.93277	8.66561	9.31699	8.81798	9.25071	9.15825	10.2696	9.29379	9.42944	0.00065187	9.5188	8.86178	0.657021	NM_002469.1	NP_002460.1	GCGTGGAGGAAGTGGTGGAGAAGTAACTGAGCCTGCGCTTGAGACCTTCT	B2R898;P23409;Q53X80;Q6FHI9	Myogenic factor 6
10.4559	10.2855	10.6557	9.81391	10.763	9.77171	10.9793	10.2818	11.0731	10.5207	10.7335	10.5316	10.9313	10.3624	9.83893	9.62533	10.9812	10.5052	0.000653275	10.1887	10.7125	-0.52378	NM_001010.2	NP_001001.2	GGCCACAGAAGTTGCTGCTGACGCTCTGGGTGAAGAATGGAAGGGTTATG	A2A3R5;A2A3R7;P08227;P10660;P62753;Q4VBY7;Q8N6Z7;A2A3R5;A2A3R7;P08227;P10660;P62753;Q4VBY7;Q8N6Z7	40S ribosomal protein S6;40S ribosomal protein S6
8.93341	9.63826	8.9072	9.28487	8.75503	9.42482	9.28806	9.46649	8.9191	9.79179	9.11653	10.3094	9.04881	9.40633	8.75921	9.01963	8.54125	9.16943	0.000654079	9.50122	8.91873	0.58249	NM_007187.3	NP_009118.1	CAGGAGTTCACATTCTAGCATATGCCTTTTTTCCCCCAGTCATGCACTCT	B7Z4M2;O75554;Q32P29	WW domain-binding protein 4
6.99096	6.37698	6.97451	6.76749	7.13161	6.69484	7.09285	6.75893	7.11751	6.57068	6.75704	6.41483	6.93982	6.68649	6.88748	6.63087	6.99935	7.00989	0.000732835	6.65678	6.9879	-0.331125	NM_004990.2	NP_004981.2	CTTTGGAGGGGGCCAGGCAAAAACGTCCCCGAAGCCAGCAGTTGTAGAGA
9.70417	8.94748	10.4513	9.86795	9.84566	8.4129	9.90857	9.08274	9.79433	8.89111	8.40154	8.40188	9.3072	8.47443	9.89592	9.1551	9.69678	9.4045	0.000734664	8.95979	9.66727	-0.707483	NM_014945.2	NP_055760.1	GGGTGAGGGGCCAGAGGGAAGTCTGCTGTGTTCTCATGTAGGATGTCAGC	A0A0A0MRD5;A0A0C4DGA7;A8K121;D6RHE7;O94929;Q19VH3;Q658S1;Q68CI5;Q9BV32;A0A0A0MRD5;A0A0C4DGA7;A8K121;D6RHE7;O94929;Q19VH3;Q658S1;Q68CI5;Q9BV32	Actin-binding LIM protein 3;Actin-binding LIM protein 3
10.7741	10.4425	10.966	10.3186	10.7071	10.1456	10.478	10.0903	10.9457	10.7586	11.0621	10.492	11.0373	11.033	10.8985	10.609	11.6755	11.4068	0.000762809	10.5885	10.9494	-0.360881	XM_928180.1	XP_933273.1	GGCCAGGGTTCTCGCTCTTGTTGCGTGTGTTCAAACAACCGGCACGGTCT
6.85875	6.29005	7.82208	7.27447	6.88131	6.3396	7.42622	6.72153	7.13479	6.71987	6.87791	6.84762	6.9569	6.54676	6.98161	6.77752	7.03532	6.02837	0.000765729	6.6162	7.10832	-0.492122	NM_003621.1	NP_003612.1	CCACAGTCTTGGCTGAGATCAAAGGGATGAGCAACAGGGACTTCTGCCAC	B7Z433;E9PI79;E9PIK8;E9PJA0;E9PK17;E9PK77;E9PMH3;E9PMN3;E9PP16;E9PPA9;H0YDJ2;H0YDM0;H0YET1;O75337;Q8ND30;Q8WW26	Liprin-beta-2
9.7668	10.5947	9.64373	9.79433	9.84688	10.8768	9.00798	9.87366	9.14978	9.48353	9.58508	10.5557	9.48617	10.0131	9.49775	10.1141	9.35321	9.47417	0.000766297	10.0867	9.48193	0.604754	NM_173087.1	NP_775110.1	CCCCTACCCATCCTTGATCGGTCATGCCTAGCCTGACCCTTTAGTAAAGC	A6H8K6;F8W8F5;H3BMH1;H3BNN7;H3BS30;H3BS77;H3BSA2;H3BUR3;H3BUZ3;H3BV08;P20807;Q7L4R0;Q9BQC8;Q9BTU4;Q9Y5S6;Q9Y5S7;A6H8K6;F8W8F5;H3BMH1;H3BNN7;H3BS30;H3BS77;H3BSA2;H3BUR3;H3BUZ3;H3BV08;P20807;Q7L4R0;Q9BQC8;Q9BTU4;Q9Y5S6;Q9Y5S7	Calpain-3;Calpain-3
8.26995	7.77556	8.58522	8.3097	8.95363	8.07154	8.41431	8.22187	8.03538	7.78438	8.30715	8.05448	8.2355	7.79875	8.2968	7.41696	8.0749	7.30351	0.000777753	7.85964	8.35254	-0.492898	NM_006759.3	NP_006750.3	TGGTTTTACCTTTTCCGGGAGTCTCCAGCTGGCCCTCATTTGTGTCCGGA	A0A087WYS1;C9J3M0;C9J6Q0;C9JNZ1;C9JQU9;C9JTZ5;C9JUW1;C9JVG3;C9JWG0;E7EUC7;F2Z3H1;F2Z3P4;F8WC70;F8WDA2;H7C500;Q07131;Q0P6K2;Q16851;Q86Y81;Q9BU15	UTP--glucose-1-phosphate uridylyltransferase
7.80497	8.71474	7.55714	8.03042	8.19307	8.98098	7.8312	8.12647	8.30617	9.36588	8.77238	9.03447	7.9666	8.94906	7.59901	7.95645	8.02869	8.23325	0.000800021	8.59908	8.00658	0.5925	NM_006154.2	NP_006145.2	ACTGCCACCAGTCCCCAGCTGCAGACCTTCATCCCCTTCATCTCCCACTA	A1KY35;A6ND72;A7MD29;B4E2R7;B7ZM59;B7ZM60;B9EGN5;D6RF89;H0Y8H4;H0Y8X6;H0Y9L1;H0YA37;P46934	E3 ubiquitin-protein ligase NEDD4
